# Supplementary material for: Bromamine T (BAT) Exerts Stronger Anti-Cancer Properties than Taurine (Tau)
Source: Cancers (Basel). 2021 Jan 7;13(2):182. doi: 10.3390/cancers13020182 (PMC7825693; doi:10.3390/cancers13020182)
Supplement: Supplementary file 1 [file cancers-13-00182-s001.zip]

Archive with 10 entries (10 files):
- Figure S1.docx
- Figure S2.docx
- Figure S3.docx
- Figure S4.docx
- Figures S5-S7.docx
- Table S10.docx
- Table S11.docx
- Table S12.docx
- Tables S1-S7.docx
- Tables S8-S9.docx
